# Supplementary material for: Equal Opportunity for Low-Degree Network Nodes: A PageRank-Based Method for Protein Target Identification in Metabolic Graphs
Source: PLoS One. 2013 Jan 29;8(1):e54204. doi: 10.1371/journal.pone.0054204 (PMC3558500; doi:10.1371/journal.pone.0054204)
Supplement: Table S1 — The degree, in-degree, PPR and rPPR data for the metabolic network of Mycobacterium tuberculosis . (XLS) [file pone.0054204.s001.xls]

## Sheet: mtu
Node	PPR In	Degree	In-degree	PPR in / in-degree
R00278	0.00607321	3	2	0.0030366
R00277	0.00607321	3	2	0.0030366
R01209	0.00246168	7	1	0.00246168
R03051	0.00284323	3	2	0.00142162
R06905	0.00129199	1	1	0.00129199
R03968	0.00203863	4	2	0.00101931
R04942	0.00200261	3	2	0.00100131
R04440	0.00198913	4	2	0.000994564
R05071	0.00272298	5	3	0.000907661
R01214	0.00460845	12	6	0.000768074
R01215	0.00460845	12	6	0.000768074
R01434	0.00460845	12	6	0.000768074
R04441	0.00537164	13	7	0.000767378
R04001	0.00152719	4	2	0.000763594
R04672	0.00288462	9	4	0.000721156
R09244	0.000715245	1	1	0.000715245
R07462	0.000707575	3	1	0.000707575
R01226	0.00493888	13	7	0.000705554
R04426	0.000693994	2	1	0.000693994
R03665	0.0020554	3	3	0.000685135
R03223	0.00301925	9	5	0.000603851
R05553	0.000553107	3	1	0.000553107
R02778	0.00055078	3	1	0.00055078
R04941	0.00217577	5	4	0.000543942
R04509	0.00102748	4	2	0.000513738
R01285	0.000489317	15	1	0.000489317
R03348	0.00165594	7	4	0.000413986
R02472	0.0012399	6	3	0.0004133
R00615	0.00164328	7	4	0.00041082
R00617	0.00164328	7	4	0.00041082
R01406	0.000774939	3	2	0.000387469
R04519	0.000378065	2	1	0.000378065
R03471	0.000741192	4	2	0.000370596
R02540	0.000368872	1	1	0.000368872
R05627	0.000366294	3	1	0.000366294
R03503	0.00104124	6	3	0.000347079
R02147	0.00103216	6	3	0.000344053
R03504	0.000685851	4	2	0.000342925
R01677	0.000337384	4	1	0.000337384
R03018	0.00133173	8	4	0.000332933
R07465	0.00197661	8	6	0.000329434
R01974	0.000655271	3	2	0.000327636
R00066	0.000982564	5	3	0.000327521
R01993	0.0012511	8	4	0.000312774
R01724	0.00154675	8	5	0.000309349
R01799	0.00122947	8	4	0.000307367
R00028	0.000612591	7	2	0.000306295
R03035	0.00121416	6	4	0.00030354
R03036	0.00121416	6	4	0.00030354
R03066	0.00150567	9	5	0.000301135
R03050	0.000901399	7	3	0.000300466
R02459	0.000299594	2	1	0.000299594
R02457	0.000299594	2	1	0.000299594
R08097	0.000299594	2	1	0.000299594
R04025	0.000299594	2	1	0.000299594
R02124	0.000299594	2	1	0.000299594
R06843	0.000299594	2	1	0.000299594
R08379	0.000299594	2	1	0.000299594
R05810	0.000299594	2	1	0.000299594
R08086	0.000299594	2	1	0.000299594
R05809	0.000299594	2	1	0.000299594
R06842	0.000299594	2	1	0.000299594
R07381	0.000299594	2	1	0.000299594
R02661	0.000299594	2	1	0.000299594
R05050	0.000299594	2	1	0.000299594
R04224	0.000299594	2	1	0.000299594
R07384	0.000299594	2	1	0.000299594
R01557	0.000594156	4	2	0.000297078
R01969	0.00117564	6	4	0.00029391
R03067	0.00117523	7	4	0.000293806
R07464	0.00233871	11	8	0.000292339
R02241	0.000869542	5	3	0.000289847
R01801	0.000578688	5	2	0.000289344
R03269	0.000867768	5	3	0.000289256
R05630	0.000578179	7	2	0.00028909
R01229	0.00200061	12	7	0.000285802
R02295	0.000567478	3	2	0.000283739
R04457	0.000564856	3	2	0.000282428
R03005	0.00140074	10	5	0.000280148
R00010	0.000557475	4	2	0.000278738
R03472	0.000824603	6	3	0.000274868
R00161	0.000273748	3	1	0.000273748
R07324	0.000818123	6	3	0.000272708
R07263	0.000270493	2	1	0.000270493
R04890	0.000270493	2	1	0.000270493
R04031	0.000270493	2	1	0.000270493
R05368	0.000270493	2	1	0.000270493
R05367	0.000270493	2	1	0.000270493
R04300	0.000270493	2	1	0.000270493
R05237	0.000270493	2	1	0.000270493
R05238	0.000270493	2	1	0.000270493
R00549	0.00080756	6	3	0.000269187
R01130	0.00240766	16	9	0.000267518
R01127	0.0018682	13	7	0.000266885
R03940	0.00132881	19	5	0.000265761
R04301	0.000530716	4	2	0.000265358
R05234	0.000530716	4	2	0.000265358
R04030	0.000530716	4	2	0.000265358
R05233	0.000530716	4	2	0.000265358
R00130	0.00210189	17	8	0.000262736
R06859	0.000261814	2	1	0.000261814
R04993	0.000261814	2	1	0.000261814
R03270	0.00104373	8	4	0.000260932
R00575	0.00104325	13	4	0.000260812
R01869	0.00104148	8	4	0.00026037
R01868	0.00104148	8	4	0.00026037
R01867	0.00104148	8	4	0.00026037
R01213	0.00930843	42	36	0.000258568
R01132	0.00205187	14	8	0.000256484
R01128	0.00205187	14	8	0.000256484
R01797	0.000768588	5	3	0.000256196
R05150	0.000255399	2	1	0.000255399
R05814	0.000255399	2	1	0.000255399
R06858	0.000510294	4	2	0.000255147
R05617	0.000510294	4	2	0.000255147
R06398	0.000251542	2	1	0.000251542
R08091	0.000250275	2	1	0.000250275
R01230	0.00174285	12	7	0.000248979
R01231	0.00174285	12	7	0.000248979
R05181	0.000248871	2	1	0.000248871
R02556	0.000497206	4	2	0.000248603
R05149	0.0004952	4	2	0.0002476
R05815	0.0004952	4	2	0.0002476
R01870	0.00197873	16	8	0.000247342
R02093	0.000494256	4	2	0.000247128
R07404	0.000740374	6	3	0.000246791
R02748	0.00123394	9	5	0.000246788
R02869	0.000244571	2	1	0.000244571
R05177	0.000487608	4	2	0.000243804
R05227	0.000487608	4	2	0.000243804
R07412	0.000243691	2	1	0.000243691
R07405	0.000486851	4	2	0.000243425
R05784	0.000486124	4	2	0.000243062
R05224	0.000485344	4	2	0.000242672
R04591	0.00048518	4	2	0.00024259
R01863	0.00121065	10	5	0.00024213
R02143	0.000241877	3	1	0.000241877
R08092	0.000483143	4	2	0.000241572
R02777	0.000241156	2	1	0.000241156
R00762	0.000963689	8	4	0.000240922
R05180	0.000479839	4	2	0.000239919
R04208	0.000716503	6	3	0.000238834
R04881	0.000238789	2	1	0.000238789
R04144	0.000477215	4	2	0.000238608
R02237	0.00166706	14	7	0.000238151
R06399	0.000473968	4	2	0.000236984
R06367	0.000472514	4	2	0.000236257
R06366	0.000472514	4	2	0.000236257
R06368	0.000472514	4	2	0.000236257
R04904	0.000472514	4	2	0.000236257
R01711	0.000472514	4	2	0.000236257
R01708	0.000472514	4	2	0.000236257
R02908	0.000472514	4	2	0.000236257
R01710	0.000472514	4	2	0.000236257
R04903	0.000472514	4	2	0.000236257
R05220	0.000236157	2	1	0.000236157
R05223	0.000236157	2	1	0.000236157
R01402	0.000470451	4	2	0.000235225
R01401	0.000470451	4	2	0.000235225
R02864	0.000235205	2	1	0.000235205
R01920	0.000704584	6	3	0.000234861
R08093	0.000469488	4	2	0.000234744
R07411	0.000467651	4	2	0.000233825
R00801	0.00023334	3	1	0.00023334
R02016	0.000465433	4	2	0.000232716
R06396	0.000464983	4	2	0.000232491
R06515	0.000464983	4	2	0.000232491
R05217	0.000464522	4	2	0.000232261
R02098	0.000926984	8	4	0.000231746
R02297	0.000463382	4	2	0.000231691
R04893	0.000463221	4	2	0.00023161
R04894	0.000463221	4	2	0.00023161
R06400	0.000693487	6	3	0.000231162
R06514	0.000461686	4	2	0.000230843
R02534	0.000459941	4	2	0.00022997
R02920	0.000459941	4	2	0.00022997
R01071	0.00114594	10	5	0.000229188
R02100	0.000912837	9	4	0.000228209
R04880	0.000684175	6	3	0.000228058
R01187	0.000683983	5	3	0.000227994
R08094	0.000454765	4	2	0.000227383
R02142	0.00136333	10	6	0.000227222
R05196	0.000680464	5	3	0.000226821
R02919	0.000678334	6	3	0.000226111
R02532	0.000678334	6	3	0.000226111
R02678	0.000678022	4	3	0.000226007
R01083	0.00112946	15	5	0.000225892
R05222	0.00089985	8	4	0.000224963
R05225	0.00089985	8	4	0.000224963
R03295	0.000897837	8	4	0.000224459
R03291	0.000897837	8	4	0.000224459
R03293	0.000897837	8	4	0.000224459
R03947	0.000671526	6	3	0.000223842
R00036	0.000446933	4	2	0.000223466
R00965	0.00133969	10	6	0.000223282
R03948	0.000669576	6	3	0.000223192
R00084	0.000446219	4	2	0.00022311
R00310	0.000669306	6	3	0.000223102
R02331	0.000891497	7	4	0.000222874
R03877	0.00044509	4	2	0.000222545
R06529	0.00133231	12	6	0.000222051
R02055	0.00044292	5	2	0.00022146
R07376	0.00044292	5	2	0.00022146
R02739	0.00242712	22	11	0.000220647
R02272	0.000438618	4	2	0.000219309
R00765	0.00109424	9	5	0.000218847
R06513	0.000437239	4	2	0.000218619
R00299	0.000873714	7	4	0.000218428
R03165	0.000654337	6	3	0.000218112
R03194	0.000870933	8	4	0.000217733
R00158	0.00152212	13	7	0.000217445
R02474	0.00130415	11	6	0.000217358
R02473	0.00130415	11	6	0.000217358
R03222	0.000868592	8	4	0.000217148
R08095	0.000867556	8	4	0.000216889
R04138	0.000648856	6	3	0.000216285
R04095	0.000648856	6	3	0.000216285
R04137	0.000648856	6	3	0.000216285
R06895	0.000647716	6	3	0.000215905
R03220	0.000647716	6	3	0.000215905
R00605	0.000645435	6	3	0.000215145
R00602	0.000645435	6	3	0.000215145
R00608	0.000645435	6	3	0.000215145
R01146	0.000645435	6	3	0.000215145
R03236	0.000645435	6	3	0.000215145
R03237	0.000645435	6	3	0.000215145
R03238	0.000645435	6	3	0.000215145
R03239	0.000645435	6	3	0.000215145
R03197	0.000860261	8	4	0.000215065
R01067	0.00149696	14	7	0.000213851
R00332	0.00170389	15	8	0.000212986
R02325	0.000848537	8	4	0.000212134
R02060	0.000847692	7	4	0.000211923
R02094	0.000631739	5	3	0.00021058
R03443	0.000421062	4	2	0.000210531
R04035	0.000419336	4	2	0.000209668
R04109	0.000418339	4	2	0.00020917
R00137	0.00104423	10	5	0.000208846
R02018	0.00083387	7	4	0.000208468
R00548	0.000416028	4	2	0.000208014
R04673	0.00124436	13	6	0.000207394
R04463	0.000414771	4	2	0.000207385
R04617	0.000413679	3	2	0.000206839
R02283	0.000619875	6	3	0.000206625
R00714	0.00226866	20	11	0.000206242
R00713	0.00226866	20	11	0.000206242
R07618	0.000410796	5	2	0.000205398
R02649	0.000410714	4	2	0.000205357
R06975	0.00102417	9	5	0.000204834
R07769	0.000408634	4	2	0.000204317
R07767	0.000408634	4	2	0.000204317
R05332	0.000408484	4	2	0.000204242
R01770	0.000408304	6	2	0.000204152
R03210	0.000203176	2	1	0.000203176
R00662	0.00203075	17	10	0.000203075
R02282	0.000809667	8	4	0.000202417
R00669	0.000809667	8	4	0.000202417
R01398	0.00160792	16	8	0.00020099
R00410	0.000602107	6	3	0.000200702
R04639	0.000198817	2	1	0.000198817
R00667	0.000990511	10	5	0.000198102
R01073	0.00138407	14	7	0.000197724
R00156	0.00138385	14	7	0.000197692
R01665	0.000395196	4	2	0.000197598
R04428	0.000591445	6	3	0.000197148
R04954	0.000590922	6	3	0.000196974
R04535	0.000589975	6	3	0.000196658
R04537	0.000588182	6	3	0.000196061
R02740	0.00254862	26	13	0.000196047
R02413	0.000782547	8	4	0.000195637
R02415	0.000782547	8	4	0.000195637
R06847	0.000782547	8	4	0.000195637
R03313	0.00058639	6	3	0.000195463
R02236	0.00136773	14	7	0.00019539
R02235	0.00136773	14	7	0.00019539
R04534	0.000390673	4	2	0.000195337
R02326	0.000781301	8	4	0.000195325
R04533	0.000390481	4	2	0.000195241
R04559	0.000975957	9	5	0.000195191
R01072	0.00156149	13	8	0.000195187
R03084	0.000780735	8	4	0.000195184
R04953	0.000389591	4	2	0.000194796
R04536	0.00038878	4	2	0.00019439
R01186	0.000387533	3	2	0.000193767
R04198	0.000581035	6	3	0.000193678
R04199	0.000581035	6	3	0.000193678
R04430	0.000580015	6	3	0.000193338
R04429	0.000580015	6	3	0.000193338
R04956	0.000579759	6	3	0.000193253
R04955	0.000579759	6	3	0.000193253
R02557	0.000772313	8	4	0.000193078
R07766	0.000965221	10	5	0.000193044
R07768	0.000965221	10	5	0.000193044
R00959	0.00231647	23	12	0.000193039
R02090	0.000771522	7	4	0.000192881
R02035	0.000385535	4	2	0.000192768
R04365	0.000578276	6	3	0.000192759
R04962	0.000577277	6	3	0.000192426
R04961	0.000577277	6	3	0.000192426
R03321	0.00230802	24	12	0.000192335
R04958	0.000959223	10	5	0.000191845
R04959	0.000959223	10	5	0.000191845
R04568	0.00057476	6	3	0.000191587
R04749	0.000572445	6	3	0.000190815
R01547	0.00057161	6	3	0.000190537
R00966	0.00114239	9	6	0.000190398
R04967	0.000571042	6	3	0.000190347
R04966	0.000571042	6	3	0.000190347
R07302	0.00114006	11	6	0.00019001
R05221	0.00114006	11	6	0.00019001
R05226	0.00114006	11	6	0.00019001
R06558	0.00114006	11	6	0.00019001
R04746	0.000569843	6	3	0.000189948
R04744	0.000569832	6	3	0.000189944
R04170	0.000569832	6	3	0.000189944
R04740	0.000569812	6	3	0.000189937
R02412	0.000759082	8	4	0.00018977
R02189	0.00170109	16	9	0.00018901
R01788	0.00170109	16	9	0.00018901
R01786	0.00170109	16	9	0.00018901
R09085	0.00170109	16	9	0.00018901
R04748	0.000376961	4	2	0.000188481
R02101	0.0026385	28	14	0.000188464
R08639	0.00150757	15	8	0.000188447
R03260	0.00282627	29	15	0.000188418
R04738	0.000564805	6	3	0.000188268
R03083	0.000374371	4	2	0.000187186
R01137	0.000748352	8	4	0.000187088
R01138	0.000748352	8	4	0.000187088
R02024	0.00111736	12	6	0.000186226
R03231	0.000372321	4	2	0.000186161
R04745	0.00037224	4	2	0.00018612
R04743	0.000372221	4	2	0.00018611
R04741	0.000372221	4	2	0.00018611
R04739	0.000372215	4	2	0.000186108
R00573	0.00130176	14	7	0.000185966
R00571	0.00130176	14	7	0.000185966
R01560	0.000929059	11	5	0.000185812
R02783	0.000371256	4	2	0.000185628
R00317	0.000556862	10	3	0.000185621
R04751	0.000556626	6	3	0.000185542
R06985	0.000556626	6	3	0.000185542
R00530	0.000741618	8	4	0.000185405
R00531	0.000741618	8	4	0.000185405
R00529	0.000741618	8	4	0.000185405
R04737	0.00037078	4	2	0.00018539
R04378	0.000741201	7	4	0.0001853
R03776	0.000555575	6	3	0.000185192
R03777	0.000555575	6	3	0.000185192
R04753	0.000555571	6	3	0.00018519
R04754	0.000555571	6	3	0.00018519
R03856	0.00055557	6	3	0.00018519
R03857	0.00055557	6	3	0.00018519
R03989	0.000555539	6	3	0.00018518
R03990	0.000555539	6	3	0.00018518
R04444	0.00092589	9	5	0.000185178
R04445	0.00092589	9	5	0.000185178
R04292	0.00166303	11	9	0.000184781
R00014	0.00498885	53	27	0.000184772
R00802	0.00110824	11	6	0.000184707
R00194	0.000184668	2	1	0.000184668
R00768	0.00147494	12	8	0.000184367
R01624	0.00589934	59	32	0.000184355
R00432	0.00275919	26	15	0.000183946
R00727	0.00275919	26	15	0.000183946
R00405	0.00275919	26	15	0.000183946
R06904	0.00146711	9	8	0.000183389
R01049	0.0016496	17	9	0.000183289
R02292	0.000916167	10	5	0.000183233
R00412	0.00256036	24	14	0.000182883
R02164	0.00256036	24	14	0.000182883
R00408	0.00256036	24	14	0.000182883
R03172	0.000182749	2	1	0.000182749
R01278	0.000730373	8	4	0.000182593
R01279	0.000730373	8	4	0.000182593
R01092	0.000182291	2	1	0.000182291
R00378	0.000728895	8	4	0.000182224
R00115	0.000546631	10	3	0.00018221
R04566	0.000363185	4	2	0.000181593
R00746	0.00126836	14	7	0.000181195
R05198	0.00126836	14	7	0.000181195
R09127	0.00126836	14	7	0.000181195
R00754	0.00126836	14	7	0.000181195
R05048	0.000362065	4	2	0.000181033
R04037	0.000361529	4	2	0.000180764
R05069	0.000360881	4	2	0.000180441
R00481	0.00161818	21	9	0.000179797
R04960	0.00233444	26	13	0.000179573
R04475	0.000358135	4	2	0.000179068
R04355	0.00178857	20	10	0.000178857
R00377	0.000894021	10	5	0.000178804
R00509	0.000893168	10	5	0.000178634
R00508	0.000893168	10	5	0.000178634
R04952	0.00195782	22	11	0.000177984
R04957	0.00195737	22	11	0.000177942
R01625	0.00124243	9	7	0.000177489
R01976	0.00106105	11	6	0.000176842
R01975	0.00106105	11	6	0.000176842
R03004	0.000529527	6	3	0.000176509
R04963	0.00193782	22	11	0.000176165
R00570	0.00105661	13	6	0.000176102
R03193	0.000528023	6	3	0.000176008
R04968	0.00193578	22	11	0.00017598
R00833	0.00123177	12	7	0.000175968
R01773	0.000879716	10	5	0.000175943
R01775	0.000879716	10	5	0.000175943
R01829	0.000701182	8	4	0.000175295
R02736	0.00157009	16	9	0.000174455
R02570	0.00156845	16	9	0.000174272
R02508	0.000522797	4	3	0.000174266
R00375	0.000869841	10	5	0.000173968
R03509	0.000347398	4	2	0.000173699
R01078	0.000173684	3	1	0.000173684
R05634	0.000347317	4	2	0.000173659
R01561	0.00104082	12	6	0.00017347
R01245	0.00104082	12	6	0.00017347
R01626	0.00173161	20	10	0.000173161
R00568	0.000692115	9	4	0.000173029
R00512	0.000518994	6	3	0.000172998
R04543	0.000345688	4	2	0.000172844
R01776	0.00103414	12	6	0.000172357
R05637	0.00034453	4	2	0.000172265
R01274	0.00068797	8	4	0.000171993
R01280	0.00068797	8	4	0.000171993
R00416	0.000343862	5	2	0.000171931
R04560	0.00360936	41	21	0.000171874
R02328	0.00120103	13	7	0.000171575
R04964	0.000342539	4	2	0.000171269
R03026	0.00136814	14	8	0.000171018
R01082	0.00170501	18	10	0.000170501
R03157	0.000170474	2	1	0.000170474
R03276	0.000681369	7	4	0.000170342
R04780	0.00136195	16	8	0.000170244
R09084	0.00136195	16	8	0.000170244
R04779	0.00136195	16	8	0.000170244
R00443	0.00203973	23	12	0.000169977
R00438	0.00152513	19	9	0.000169459
R00939	0.00321194	36	19	0.00016905
R00936	0.00321194	36	19	0.00016905
R00190	0.00118052	14	7	0.000168645
R01819	0.00134546	16	8	0.000168183
R00908	0.00100531	11	6	0.000167552
R09086	0.00117015	12	7	0.000167164
R02187	0.00117015	12	7	0.000167164
R01600	0.00117015	12	7	0.000167164
R03217	0.00100138	12	6	0.000166896
R01857	0.000667097	10	4	0.000166774
R01858	0.000667097	10	4	0.000166774
R05629	0.000498577	9	3	0.000166192
R04726	0.00182767	23	11	0.000166151
R04325	0.00298343	36	18	0.000165746
R00948	0.000990946	11	6	0.000165158
R01655	0.000989046	15	6	0.000164841
R01771	0.000659306	8	4	0.000164827
R00940	0.00279941	32	17	0.000164671
R00937	0.00279941	32	17	0.000164671
R06613	0.0032934	37	20	0.00016467
R00183	0.00115154	14	7	0.000164505
R00185	0.00115154	14	7	0.000164505
R01325	0.000821863	10	5	0.000164373
R02291	0.000654676	8	4	0.000163669
R05068	0.00032683	4	2	0.000163415
R00851	0.00130457	14	8	0.000163072
R05645	0.000325246	4	2	0.000162623
R07762	0.00194793	25	12	0.000162327
R03815	0.00016224	2	1	0.00016224
R04204	0.000324258	4	2	0.000162129
R01826	0.00226616	28	14	0.000161868
R01135	0.00242641	20	15	0.000161761
R03460	0.000323424	4	2	0.000161712
R00442	0.00161656	21	10	0.000161656
R01086	0.00161641	19	10	0.000161641
R00955	0.00145432	18	9	0.000161591
R00944	0.000646311	19	4	0.000161578
R02017	0.00129084	15	8	0.000161355
R01827	0.00306118	39	19	0.000161115
R01225	0.00289997	34	18	0.000161109
R00942	0.00241603	28	15	0.000161069
R02052	0.000321865	6	2	0.000160933
R03192	0.000482513	6	3	0.000160838
R03191	0.000482513	6	3	0.000160838
R01466	0.000320985	5	2	0.000160492
R00257	0.000801236	12	5	0.000160247
R00189	0.000801236	12	5	0.000160247
R01218	0.00128127	17	8	0.000160159
R01220	0.00128127	17	8	0.000160159
R01514	0.000639842	9	4	0.00015996
R01513	0.000639804	8	4	0.000159951
R00943	0.00255748	32	16	0.000159843
R04125	0.00303604	41	19	0.000159791
R00440	0.0015951	20	10	0.00015951
R00177	0.000638018	9	4	0.000159505
R00228	0.00558233	68	35	0.000159495
R04747	0.0051025	63	32	0.000159453
R03778	0.00510192	63	32	0.000159435
R04742	0.00510191	63	32	0.000159435
R03858	0.00510191	63	32	0.000159435
R03991	0.0051013	63	32	0.000159416
R00289	0.00127529	16	8	0.000159411
R01830	0.00318625	41	20	0.000159312
R00238	0.00493116	60	31	0.00015907
R01177	0.00524779	64	33	0.000159024
R00623	0.000317996	2	2	0.000158998
R00711	0.00238436	27	15	0.000158957
R00710	0.00238436	27	15	0.000158957
R02019	0.00111188	14	7	0.00015884
R02569	0.00492351	59	31	0.000158823
R03458	0.000158735	2	1	0.000158735
R00376	0.000792449	12	5	0.00015849
R00342	0.0023749	30	15	0.000158327
R01257	0.0023749	30	15	0.000158327
R02750	0.000158163	2	1	0.000158163
R04386	0.00505879	61	32	0.000158087
R04326	0.00284499	35	18	0.000158055
R01512	0.000786174	10	5	0.000157235
R00230	0.00470277	59	30	0.000156759
R01518	0.000783136	9	5	0.000156627
R00286	0.000469418	7	3	0.000156473
R00291	0.000469418	7	3	0.000156473
R00236	0.00453194	56	29	0.000156274
R01171	0.000936109	10	6	0.000156018
R01175	0.000936109	10	6	0.000156018
R00706	0.00452104	56	29	0.000155898
R00705	0.00452104	56	29	0.000155898
R00660	0.000467667	7	3	0.000155889
R00566	0.000467242	7	3	0.000155747
R00658	0.00170894	21	11	0.000155358
R00742	0.00449804	56	29	0.000155105
R01324	0.00139192	18	9	0.000154658
R03659	0.000772419	6	5	0.000154484
R05351	0.00432513	54	28	0.000154469
R00439	0.0016991	22	11	0.000154464
R00435	0.00138974	20	9	0.000154416
R05688	0.000308577	5	2	0.000154288
R00351	0.00616443	78	40	0.000154111
R00352	0.00616443	78	40	0.000154111
R00362	0.00616443	78	40	0.000154111
R00946	0.00400631	50	26	0.000154089
R00341	0.00277126	36	18	0.000153959
R00431	0.00277126	36	18	0.000153959
R00726	0.00277126	36	18	0.000153959
R00345	0.00277126	36	18	0.000153959
R01197	0.00138516	15	9	0.000153907
R00552	0.000768588	11	5	0.000153718
R00557	0.000768588	11	5	0.000153718
R00268	0.00138158	18	9	0.000153509
R01706	0.000766692	11	5	0.000153338
R00245	0.00321452	38	21	0.000153072
R05633	0.000305917	4	2	0.000152959
R00229	0.00548407	67	36	0.000152335
R00235	0.00548407	67	36	0.000152335
R01639	0.000456841	6	3	0.00015228
R01068	0.00213107	30	14	0.000152219
R01286	0.001825	23	12	0.000152084
R00124	0.000912313	13	6	0.000152052
R01648	0.000759739	8	5	0.000151948
R00127	0.00136726	17	9	0.000151918
R01288	0.00182063	24	12	0.000151719
R00472	0.00576314	74	38	0.000151662
R00320	0.00151627	18	10	0.000151627
R00315	0.00151627	18	10	0.000151627
R05578	0.00303152	36	20	0.000151576
R03182	0.000302929	4	2	0.000151465
R00259	0.00302844	36	20	0.000151422
R00750	0.00438277	59	29	0.00015113
R00239	0.00302046	36	20	0.000151023
R00437	0.00181022	23	12	0.000150852
R01070	0.00241161	34	16	0.000150726
R01900	0.000903855	12	6	0.000150643
R07763	0.00030031	4	2	0.000150155
R02026	0.00180171	23	12	0.000150143
R01287	0.00180171	23	12	0.000150143
R04231	0.001351	12	9	0.000150112
R04230	0.001351	12	9	0.000150112
R02300	0.000600431	4	4	0.000150108
R00316	0.00150005	17	10	0.000150005
R07281	0.000449351	8	3	0.000149784
R00192	0.00164387	21	11	0.000149443
R00260	0.00283806	35	19	0.000149372
R01354	0.000298607	4	2	0.000149303
R01353	0.000298607	4	2	0.000149303
R00709	0.00179157	24	12	0.000149298
R01899	0.000895767	12	6	0.000149294
R02737	0.000595108	5	4	0.000148777
R00708	0.00326887	40	22	0.000148585
R00707	0.00326887	40	22	0.000148585
R08689	0.000741432	10	5	0.000148286
R03646	0.000592469	4	4	0.000148117
R02488	0.000887405	12	6	0.000147901
R00479	0.00162562	31	11	0.000147784
R03045	0.000443064	6	3	0.000147688
R00999	0.000737799	10	5	0.00014756
R04725	0.000442154	7	3	0.000147385
R04724	0.000442154	7	3	0.000147385
R04544	0.000441982	6	3	0.000147327
R07765	0.000147007	4	1	0.000147007
R00212	0.00689623	93	47	0.000146728
R01196	0.00689623	93	47	0.000146728
R00209	0.00689623	93	47	0.000146728
R01015	0.00190557	28	13	0.000146583
R01529	0.00087944	13	6	0.000146573
R01066	0.00146525	21	10	0.000146525
R01061	0.00146452	21	10	0.000146452
R01063	0.00146452	21	10	0.000146452
R02821	0.00161064	22	11	0.000146421
R04405	0.00161064	22	11	0.000146421
R00650	0.00161064	22	11	0.000146421
R01641	0.00248538	34	17	0.000146199
R07916	0.000146115	2	1	0.000146115
R05145	0.000145881	4	1	0.000145881
R04970	0.000583085	9	4	0.000145771
R04969	0.000583085	9	4	0.000145771
R01051	0.000727877	9	5	0.000145575
R01057	0.000727877	9	5	0.000145575
R02734	0.000290385	4	2	0.000145192
R00248	0.00333761	42	23	0.000145114
R03243	0.000144143	2	1	0.000144143
R00093	0.00345675	43	24	0.000144031
R00114	0.00345675	43	24	0.000144031
R00217	0.00460668	65	32	0.000143959
R00344	0.00460668	65	32	0.000143959
R00200	0.00474582	68	33	0.000143813
R05046	0.000287515	4	2	0.000143758
R04965	0.000430309	6	3	0.000143436
R00355	0.00588086	82	41	0.000143436
R00089	0.000430241	3	3	0.000143414
R00086	0.000430241	8	3	0.000143414
R00214	0.0035833	51	25	0.000143332
R01056	0.00114581	16	8	0.000143226
R02568	0.00100195	15	7	0.000143136
R01752	0.000286108	5	2	0.000143054
R02320	0.00385521	55	27	0.000142785
R00206	0.00385521	55	27	0.000142785
R00199	0.00385521	55	27	0.000142785
R00261	0.00313169	38	22	0.00014235
R01122	0.000568152	8	4	0.000142038
R04558	0.000282515	8	2	0.000141258
R07456	0.00197672	16	14	0.000141194
R02021	0.000423024	6	3	0.000141008
R07219	0.000981507	14	7	0.000140215
R08210	0.000981507	14	7	0.000140215
R01251	0.000699175	10	5	0.000139835
R01248	0.000699175	10	5	0.000139835
R01253	0.000699175	10	5	0.000139835
R08161	0.000556981	4	4	0.000139245
R00430	0.000973584	17	7	0.000139083
R00330	0.000973584	17	7	0.000139083
R05636	0.0043074	65	31	0.000138948
R00357	0.00262747	41	19	0.000138288
R00441	0.00152086	25	11	0.00013826
R05146	0.00041419	5	3	0.000138063
R00196	0.00289832	43	21	0.000138015
R01447	0.00289832	43	21	0.000138015
R00703	0.00289832	43	21	0.000138015
R00006	0.00303624	23	22	0.000138011
R00226	0.00303624	24	22	0.000138011
R00267	0.00206711	28	15	0.000137808
R05884	0.00110091	17	8	0.000137613
R08209	0.00110091	17	8	0.000137613
R00894	0.00330188	47	24	0.000137578
R00848	0.00151077	21	11	0.000137343
R00844	0.00151077	21	11	0.000137343
R00842	0.00151077	21	11	0.000137343
R01123	0.00109605	17	8	0.000137007
R01658	0.00109605	17	8	0.000137007
R01397	0.00163905	15	12	0.000136588
R02061	0.000952246	15	7	0.000136035
R03663	0.000271828	2	2	0.000135914
R00631	0.000271727	3	2	0.000135864
R01348	0.000271727	2	2	0.000135864
R01347	0.000271727	2	2	0.000135864
R00945	0.00407494	64	30	0.000135831
R00489	0.0016236	26	12	0.0001353
R09247	0.000269861	4	2	0.000134931
R02003	0.000805478	13	6	0.000134246
R00256	0.00335596	45	25	0.000134238
R00253	0.00335596	45	25	0.000134238
R00985	0.00067087	11	5	0.000134174
R00986	0.00067087	11	5	0.000134174
R03105	0.00308536	45	23	0.000134146
R01290	0.00241305	41	18	0.000134059
R03459	0.000267756	4	2	0.000133878
R00475	0.000802822	12	6	0.000133804
R00717	0.000802822	12	6	0.000133804
R00465	0.000802822	12	6	0.000133804
R00396	0.0030722	48	23	0.000133574
R00258	0.0030722	48	23	0.000133574
R00847	0.000934954	12	7	0.000133565
R00841	0.000934954	12	7	0.000133565
R00243	0.00371435	48	28	0.000132655
R04385	0.000397129	4	3	0.000132376
R04640	0.00026455	4	2	0.000132275
R00103	0.000660404	6	5	0.000132081
R01800	0.00145029	16	11	0.000131844
R08528	0.000788595	7	6	0.000131432
R00104	0.000656976	13	5	0.000131395
R00112	0.000656976	13	5	0.000131395
R05032	0.000391912	4	3	0.000130637
R01748	0.000260714	4	2	0.000130357
R04869	0.000260485	4	2	0.000130242
R06941	0.000130156	3	1	0.000130156
R00782	0.00337608	56	26	0.000129849
R01954	0.00155687	27	12	0.000129739
R00996	0.000517671	8	4	0.000129418
R01714	0.000644059	11	5	0.000128812
R00578	0.0014154	37	11	0.000128673
R00220	0.00346256	61	27	0.000128243
R03508	0.000382784	6	3	0.000127595
R01855	0.000382052	4	3	0.000127351
R01856	0.000382052	4	3	0.000127351
R04173	0.000254616	4	2	0.000127308
R00927	0.00088025	41	7	0.00012575
R01528	0.000875325	13	7	0.000125046
R02788	0.000365138	4	3	0.000121713
R00131	0.000364489	10	3	0.000121496
R00480	0.00108806	21	9	0.000120895
R03661	0.00048337	4	4	0.000120843
R05070	0.000482723	8	4	0.000120681
R06602	0.000240225	6	2	0.000120113
R07764	0.000240161	4	2	0.00012008
R01716	0.000597845	6	5	0.000119569
R02735	0.00023753	5	2	0.000118765
R01074	0.000118755	2	1	0.000118755
R00921	0.000830298	14	7	0.000118614
R00926	0.000830298	14	7	0.000118614
R04432	0.000829073	14	7	0.000118439
R00924	0.000829073	14	7	0.000118439
R00485	0.000946439	23	8	0.000118305
R02250	0.000708883	12	6	0.000118147
R02687	0.000708883	12	6	0.000118147
R00428	0.000590686	13	5	0.000118137
R03457	0.000233422	4	2	0.000116711
R00425	0.000583095	13	5	0.000116619
R00483	0.000928336	19	8	0.000116042
R01221	0.000925217	16	8	0.000115652
R02199	0.000346772	7	3	0.000115591
R02196	0.000346772	7	3	0.000115591
R02197	0.000346772	7	3	0.000115591
R05662	0.000115571	2	1	0.000115571
R04203	0.000230693	4	2	0.000115347
R03425	0.00103588	21	9	0.000115098
R00372	0.00138045	24	12	0.000115037
R00366	0.00138045	24	12	0.000115037
R01715	0.000803341	15	7	0.000114763
R01150	0.000114475	4	1	0.000114475
R05577	0.00102601	9	9	0.000114001
R01859	0.000681699	12	6	0.000113617
R01717	0.000679225	13	6	0.000113204
R01818	0.000337558	6	3	0.000112519
R03038	0.000446137	4	4	0.000111534
R00296	0.000434686	4	4	0.000108672
R00935	0.000869014	17	8	0.000108627
R04188	0.000213419	5	2	0.00010671
R05066	0.000213419	5	2	0.00010671
R00426	0.000531253	9	5	0.000106251
R00429	0.000531253	5	5	0.000106251
R00434	0.000531253	5	5	0.000106251
R00132	0.000318505	6	3	0.000106168
R03656	0.000317882	3	3	0.000105961
R03599	0.000422949	12	4	0.000105737
R06867	0.00063063	9	6	0.000105105
R02251	0.00063063	9	6	0.000105105
R02340	0.000313924	6	3	0.000104641
R00674	0.000209202	5	2	0.000104601
R00582	0.000730755	20	7	0.000104394
R07463	0.000828112	9	8	0.000103514
R03654	0.000828112	8	8	0.000103514
R02722	0.000929494	25	9	0.000103277
R00401	0.000409036	9	4	0.000102259
R08165	0.000204402	4	2	0.000102201
R00897	0.000612027	24	6	0.000102005
R07460	0.000602029	6	6	0.000100338
R03650	0.000602029	6	6	0.000100338
R02571	0.00020063	5	2	0.000100315
R00829	0.000100255	34	1	0.000100255
R06942	0.000100255	2	1	0.000100255
R03869	0.000299826	3	3	9.99422e-05
R00494	0.000299061	21	3	9.9687e-05
R04859	0.000594955	17	6	9.91592e-05
R00588	0.00118759	30	12	9.89655e-05
R00994	9.68654e-05	4	1	9.68654e-05
R06928	9.68654e-05	1	1	9.68654e-05
R06412	9.68654e-05	1	1	9.68654e-05
R06411	9.68654e-05	1	1	9.68654e-05
R06918	9.68654e-05	1	1	9.68654e-05
R06972	9.68654e-05	1	1	9.68654e-05
R06888	9.68654e-05	1	1	9.68654e-05
R04936	9.68654e-05	2	1	9.68654e-05
R00899	0.00134653	30	14	9.61806e-05
R01373	0.000672902	14	7	9.61288e-05
R07709	9.59869e-05	1	1	9.59869e-05
R07710	9.59869e-05	1	1	9.59869e-05
R00883	0.000287612	8	3	9.58706e-05
R00885	0.000287612	8	3	9.58706e-05
R09099	0.000670323	7	7	9.57605e-05
R03662	0.000670323	7	7	9.57605e-05
R00590	0.000670323	7	7	9.57605e-05
R08218	0.000670323	7	7	9.57605e-05
R00891	0.000670323	16	7	9.57605e-05
R02487	0.000283414	7	3	9.44713e-05
R05579	0.000283414	3	3	9.44713e-05
R02111	9.27058e-05	8	1	9.27058e-05
R01730	0.000555052	12	6	9.25087e-05
R01728	0.000555052	12	6	9.25087e-05
R00734	0.000369835	11	4	9.24588e-05
R00729	0.000369835	11	4	9.24588e-05
R09254	0.000369835	11	4	9.24588e-05
R00519	0.000367255	7	4	9.18137e-05
R00586	0.000732236	24	8	9.15295e-05
R05692	9.12e-05	2	1	9.12e-05
R00888	0.000272123	8	3	9.07077e-05
R03664	0.00017953	2	2	8.97651e-05
R04573	0.000173944	3	2	8.69718e-05
R08163	8.65911e-05	1	1	8.65911e-05
R03370	8.65911e-05	1	1	8.65911e-05
R00451	0.000254347	8	3	8.47822e-05
R01163	0.000166426	6	2	8.32131e-05
R01158	0.000166426	6	2	8.32131e-05
R00694	0.000405379	11	5	8.10757e-05
R00689	0.000405379	11	5	8.10757e-05
R00688	0.000405379	11	5	8.10757e-05
R00692	0.000405379	11	5	8.10757e-05
R00887	0.000240864	3	3	8.0288e-05
R00890	0.000240864	3	3	8.0288e-05
R00446	0.000159232	5	2	7.96158e-05
R00457	0.000159232	5	2	7.96158e-05
R02294	7.81548e-05	3	1	7.81548e-05
R03545	7.81548e-05	3	1	7.81548e-05
R06401	7.81548e-05	3	1	7.81548e-05
R01090	7.81548e-05	3	1	7.81548e-05
R01273	7.81548e-05	3	1	7.81548e-05
R03544	7.81548e-05	3	1	7.81548e-05
R06404	7.81548e-05	3	1	7.81548e-05
R01088	7.81548e-05	3	1	7.81548e-05
R02918	0.000231541	3	3	7.71803e-05
R03658	0.000230285	3	3	7.67618e-05
R03660	0.000381098	5	5	7.62196e-05
R00698	0.000381098	6	5	7.62196e-05
R01262	0.000151376	4	2	7.5688e-05
R02601	0.000225301	4	3	7.51002e-05
R03012	0.000141608	4	2	7.08041e-05
R03655	0.000141608	2	2	7.08041e-05
R01159	0.000141608	2	2	7.08041e-05
R03601	0.000281467	15	4	7.03667e-05
R03132	0.00021059	3	3	7.01968e-05
R06851	0.000138954	2	2	6.94771e-05
R04945	0.000137565	3	2	6.87826e-05
R04944	0.000137565	3	2	6.87826e-05
R04946	0.000137565	3	2	6.87826e-05
R01268	0.000137309	4	2	6.86544e-05
R03657	0.000137309	2	2	6.86544e-05
R01172	0.000137309	5	2	6.86544e-05
R06406	0.000137309	2	2	6.86544e-05
R07837	6.10898e-05	1	1	6.10898e-05
R06891	6.10898e-05	1	1	6.10898e-05
R06927	6.10898e-05	2	1	6.10898e-05
R01185	6.10898e-05	3	1	6.10898e-05
R04939	6.10898e-05	2	1	6.10898e-05
R06884	6.10898e-05	2	1	6.10898e-05
R05298	6.10898e-05	24	1	6.10898e-05
R03898	6.10898e-05	2	1	6.10898e-05
R00720	6.10898e-05	6	1	6.10898e-05
R06410	6.10898e-05	2	1	6.10898e-05
R09105	6.10898e-05	2	1	6.10898e-05
R04148	6.10898e-05	1	1	6.10898e-05
R05086	6.10898e-05	1	1	6.10898e-05
R04928	6.10898e-05	1	1	6.10898e-05
R02484	6.10898e-05	2	1	6.10898e-05
R03531	6.10898e-05	1	1	6.10898e-05
R06917	6.10898e-05	2	1	6.10898e-05
R05258	6.10898e-05	1	1	6.10898e-05
R05657	6.10898e-05	1	1	6.10898e-05
R06971	6.10898e-05	2	1	6.10898e-05
R05370	6.10898e-05	1	1	6.10898e-05
R07670	6.10898e-05	1	1	6.10898e-05
R06409	6.10898e-05	2	1	6.10898e-05
R02110	5.61962e-05	2	1	5.61962e-05
R02887	5.30144e-05	4	1	5.30144e-05
R05320	5.30144e-05	3	1	5.30144e-05
R00026	5.30144e-05	4	1	5.30144e-05
R01687	5.30144e-05	1	1	5.30144e-05
R00787	5.03226e-05	1	1	5.03226e-05
R00789	5.03226e-05	1	1	5.03226e-05
R00790	5.03226e-05	5	1	5.03226e-05
R07881	4.72463e-05	1	1	4.72463e-05
R08121	0.000187356	4	4	4.68391e-05
R04951	4.58891e-05	9	1	4.58891e-05
