# Supplementary material for: Equal Opportunity for Low-Degree Network Nodes: A PageRank-Based Method for Protein Target Identification in Metabolic Graphs
Source: PLoS One. 2013 Jan 29;8(1):e54204. doi: 10.1371/journal.pone.0054204 (PMC3558500; doi:10.1371/journal.pone.0054204)
Supplement: Table S3 — The degree, in-degree, PPR and rPPR data for the metabolic network of MRSA bacterium. (XLS) [file pone.0054204.s003.xls]

## Sheet: saa
Node	PPR In	Degree	In-degree	PPR in / in-degree
R00174	0.00827401	3	2	0.00413701
R00173	0.00827401	3	2	0.00413701
R07600	0.00470279	13	2	0.0023514
R02272	0.00453374	4	2	0.00226687
R04109	0.00389467	3	2	0.00194734
R03316	0.00319631	13	2	0.00159816
R00036	0.00269171	4	2	0.00134586
R07604	0.00262951	13	2	0.00131475
R01209	0.00126177	8	1	0.00126177
R07602	0.00244106	13	2	0.00122053
R02946	0.0026169	3	3	0.000872301
R00084	0.00161314	4	2	0.00080657
R03051	0.00142535	3	2	0.000712677
R02947	0.00142535	4	2	0.000712677
R02855	0.00139883	3	2	0.000699414
R03968	0.00139732	4	2	0.000698659
R05553	0.000666865	3	1	0.000666865
R04001	0.00112069	4	2	0.000560343
R02948	0.00167944	5	3	0.000559814
R00111	0.000539535	1	1	0.000539535
R05071	0.00159783	6	3	0.000532611
R04426	0.000526512	2	1	0.000526512
R07653	0.000471736	2	1	0.000471736
R03165	0.00137602	6	3	0.000458672
R00623	0.000457043	1	1	0.000457043
R07654	0.000451196	2	1	0.000451196
R04672	0.00179393	10	4	0.000448483
R04440	0.000873198	4	2	0.000436599
R07655	0.000433738	2	1	0.000433738
R07656	0.000418898	1	1	0.000418898
R02662	0.000413618	4	1	0.000413618
R01214	0.00245294	13	6	0.000408823
R01215	0.00245294	13	6	0.000408823
R01434	0.00245294	13	6	0.000408823
R03937	0.000406777	1	1	0.000406777
R04509	0.000805189	4	2	0.000402594
R04441	0.00280978	14	7	0.000401398
R03503	0.0011495	6	3	0.000383168
R01226	0.00268072	14	7	0.000382959
R07461	0.000379321	1	1	0.000379321
R01186	0.000721834	3	2	0.000360917
R01187	0.000721834	3	2	0.000360917
R03504	0.00107656	6	3	0.000358853
R03194	0.00106088	6	3	0.000353625
R03066	0.00168657	9	5	0.000337313
R01911	0.000334805	2	1	0.000334805
R02459	0.000334805	2	1	0.000334805
R02457	0.000334805	2	1	0.000334805
R02797	0.000334805	2	1	0.000334805
R08092	0.000334805	2	1	0.000334805
R08091	0.000334805	2	1	0.000334805
R05634	0.000334805	2	1	0.000334805
R02678	0.000334805	2	1	0.000334805
R02124	0.000334805	2	1	0.000334805
R00289	0.000334805	2	1	0.000334805
R08379	0.000334805	2	1	0.000334805
R05633	0.000334805	2	1	0.000334805
R01974	0.000334805	2	1	0.000334805
R01909	0.000334805	2	1	0.000334805
R01154	0.000334805	2	1	0.000334805
R01156	0.000334805	2	1	0.000334805
R06843	0.000334805	2	1	0.000334805
R04904	0.000334805	2	1	0.000334805
R04903	0.000334805	2	1	0.000334805
R06842	0.000334805	2	1	0.000334805
R07381	0.000334805	2	1	0.000334805
R02493	0.000334805	2	1	0.000334805
R02494	0.000334805	2	1	0.000334805
R05835	0.000334805	2	1	0.000334805
R07384	0.000334805	2	1	0.000334805
R05234	0.000334805	2	1	0.000334805
R05237	0.000334805	2	1	0.000334805
R05233	0.000334805	2	1	0.000334805
R05238	0.000334805	2	1	0.000334805
R00291	0.000334805	2	1	0.000334805
R04286	0.000334333	2	1	0.000334333
R04620	0.000668499	4	2	0.000334249
R03665	0.00100193	3	3	0.000333977
R03067	0.00133314	7	4	0.000333286
R02864	0.000331376	2	1	0.000331376
R03197	0.00132466	8	4	0.000331164
R03947	0.000661541	4	2	0.000330771
R03223	0.00131219	8	4	0.000328047
R02331	0.000967774	5	3	0.000322591
R01863	0.000952016	6	3	0.000317339
R02748	0.000952016	6	3	0.000317339
R02164	0.00245889	15	8	0.000307362
R00408	0.00245889	15	8	0.000307362
R00412	0.00245889	15	8	0.000307362
R07770	0.000302412	2	1	0.000302412
R07767	0.000302412	2	1	0.000302412
R08776	0.000302412	2	1	0.000302412
R08778	0.000302412	2	1	0.000302412
R07771	0.00059339	4	2	0.000296695
R08777	0.00059339	4	2	0.000296695
R07599	0.005284	19	18	0.000293555
R06859	0.00029275	2	1	0.00029275
R04993	0.00029275	2	1	0.00029275
R06895	0.000876659	6	3	0.00029222
R03220	0.000876659	6	3	0.00029222
R01132	0.00202559	13	7	0.00028937
R01128	0.00202559	13	7	0.00028937
R07412	0.000288644	2	1	0.000288644
R01083	0.00115384	12	4	0.00028846
R06858	0.000570658	4	2	0.000285329
R05617	0.000570658	4	2	0.000285329
R03940	0.00142114	17	5	0.000284229
R00432	0.00255351	15	9	0.000283724
R00727	0.00255351	15	9	0.000283724
R00405	0.00255351	15	9	0.000283724
R07411	0.000560995	4	2	0.000280498
R03222	0.000841491	6	3	0.000280497
R00310	0.000556136	4	2	0.000278068
R02100	0.00137851	9	5	0.000275702
R01127	0.00191686	13	7	0.000273837
R02557	0.000814095	6	3	0.000271365
R01561	0.000814095	6	3	0.000271365
R01245	0.000814095	6	3	0.000271365
R03035	0.00108138	6	4	0.000270344
R03036	0.00108138	6	4	0.000270344
R07263	0.000269496	2	1	0.000269496
R02237	0.00187935	14	7	0.000268478
R07765	0.000268399	2	1	0.000268399
R02472	0.000798946	6	3	0.000266315
R04591	0.000531245	4	2	0.000265623
R02098	0.00159087	10	6	0.000265145
R03018	0.00106053	8	4	0.000265132
R03471	0.000525951	3	2	0.000262975
R02786	0.000521329	4	2	0.000260664
R07405	0.000520082	4	2	0.000260041
R04030	0.000515942	4	2	0.000257971
R02295	0.000257422	2	1	0.000257422
R07764	0.00051336	4	2	0.00025668
R00762	0.00127026	10	5	0.000254052
R03174	0.00025341	4	1	0.00025341
R05339	0.00126606	10	5	0.000253211
R07404	0.000505911	4	2	0.000252955
R01993	0.00101175	8	4	0.000252938
R03209	0.000252425	2	1	0.000252425
R01130	0.00201862	15	8	0.000252328
R04144	0.000501317	4	2	0.000250658
R02023	0.000250047	2	1	0.000250047
R00765	0.00174871	13	7	0.000249816
R03293	0.00099886	8	4	0.000249715
R03295	0.00099886	8	4	0.000249715
R03291	0.00099886	8	4	0.000249715
R02631	0.000996156	7	4	0.000249039
R00130	0.00223072	19	9	0.000247857
R02060	0.00123343	9	5	0.000246687
R01665	0.000739558	6	3	0.000246519
R02133	0.000245777	3	1	0.000245777
R01520	0.00122516	10	5	0.000245033
R01521	0.00122516	10	5	0.000245033
R04031	0.000488423	4	2	0.000244212
R01724	0.000487533	4	2	0.000243767
R01663	0.00121211	9	5	0.000242421
R07763	0.000484543	4	2	0.000242272
R04208	0.000483731	4	2	0.000241865
R01082	0.00169105	13	7	0.000241579
R01869	0.000964436	8	4	0.000241109
R01868	0.000964436	8	4	0.000241109
R01867	0.000964436	8	4	0.000241109
R00190	0.00143773	11	6	0.000239622
R00631	0.000478615	3	2	0.000239307
R03210	0.000475774	4	2	0.000237887
R01870	0.00190234	16	8	0.000237792
R03193	0.000711371	6	3	0.000237124
R01071	0.00118471	10	5	0.000236942
R04212	0.000236329	1	1	0.000236329
R02016	0.000940359	8	4	0.00023509
R00615	0.00258445	21	11	0.00023495
R00617	0.00258445	21	11	0.00023495
R01067	0.00187922	16	8	0.000234902
R00066	0.000469299	4	2	0.000234649
R01567	0.000468374	4	2	0.000234187
R03050	0.000702062	15	3	0.000234021
R02297	0.000232851	2	1	0.000232851
R04448	0.000462586	3	2	0.000231293
R02094	0.000693859	6	3	0.000231286
R04544	0.000693845	6	3	0.000231282
R04533	0.000462272	4	2	0.000231136
R04543	0.000462218	4	2	0.000231109
R04428	0.000693118	6	3	0.000231039
R04568	0.000692951	6	3	0.000230984
R04965	0.000692939	6	3	0.00023098
R04566	0.000461956	4	2	0.000230978
R04964	0.00046195	4	2	0.000230975
R04953	0.000461937	4	2	0.000230969
R04954	0.000692877	6	3	0.000230959
R04535	0.000692807	6	3	0.000230936
R04534	0.000461713	4	2	0.000230856
R04536	0.000460322	4	2	0.000230161
R00619	0.00230066	20	10	0.000230066
R04537	0.000687374	6	3	0.000229125
R04970	0.000686546	6	3	0.000228849
R04969	0.000686546	6	3	0.000228849
R04365	0.00045768	4	2	0.00022884
R04430	0.000685221	6	3	0.000228407
R04429	0.000685221	6	3	0.000228407
R04967	0.000685164	6	3	0.000228388
R04966	0.000685164	6	3	0.000228388
R04725	0.000685147	6	3	0.000228382
R04724	0.000685147	6	3	0.000228382
R04961	0.000685092	6	3	0.000228364
R04962	0.000685092	6	3	0.000228364
R04956	0.000685048	6	3	0.000228349
R04955	0.000685048	6	3	0.000228349
R02093	0.000456351	4	2	0.000228176
R00616	0.00228081	19	10	0.000228081
R00618	0.00228081	19	10	0.000228081
R07768	0.000677864	6	3	0.000225955
R04958	0.000902063	8	4	0.000225516
R04959	0.000902063	8	4	0.000225516
R06975	0.00112444	9	5	0.000224887
R02738	0.00202135	17	9	0.000224594
R03269	0.00067238	5	3	0.000224127
R04035	0.000447807	4	2	0.000223903
R08166	0.000446724	4	2	0.000223362
R03005	0.00066859	6	3	0.000222863
R04463	0.000445714	4	2	0.000222857
R04198	0.000667746	6	3	0.000222582
R04199	0.000667746	6	3	0.000222582
R02326	0.000887727	8	4	0.000221932
R01326	0.000664687	6	3	0.000221562
R02630	0.000664687	6	3	0.000221562
R01818	0.000664687	6	3	0.000221562
R05332	0.000442514	4	2	0.000221257
R01878	0.00441847	40	20	0.000220923
R01547	0.000661894	6	3	0.000220631
R04444	0.00154205	13	7	0.000220293
R04445	0.00154205	13	7	0.000220293
R02413	0.000880926	8	4	0.000220232
R02415	0.000880926	8	4	0.000220232
R06847	0.000880926	8	4	0.000220232
R07762	0.00242097	22	11	0.000220088
R03084	0.000880296	8	4	0.000220074
R04355	0.00219527	20	10	0.000219527
R04968	0.00241143	22	11	0.000219221
R04952	0.00241135	22	11	0.000219214
R04726	0.00241132	22	11	0.000219211
R04963	0.00241129	22	11	0.000219208
R04957	0.00241062	22	11	0.000219148
R04960	0.00262768	24	12	0.000218973
R02236	0.00153186	14	7	0.000218837
R02235	0.00153186	14	7	0.000218837
R02241	0.00087479	8	4	0.000218697
R02071	0.00152898	14	7	0.000218426
R02024	0.00130576	12	6	0.000217627
R07618	0.00108791	12	5	0.000217582
R04559	0.00108668	9	5	0.000217336
R02740	0.00369034	34	17	0.000217079
R03921	0.00216014	19	10	0.000216014
R03270	0.000863235	15	4	0.000215809
R02142	0.000859439	8	4	0.00021486
R02412	0.000856658	8	4	0.000214165
R02783	0.000642093	5	3	0.000214031
R03231	0.000428053	4	2	0.000214027
R03083	0.000426529	4	2	0.000213265
R01626	0.00212646	20	10	0.000212646
R00746	0.00127584	12	6	0.000212641
R09127	0.00127584	12	6	0.000212641
R05198	0.00127584	12	6	0.000212641
R00754	0.00127584	12	6	0.000212641
R00378	0.00084926	8	4	0.000212315
R02101	0.00339689	31	16	0.000212305
R02570	0.00254271	17	12	0.000211893
R01819	0.00274791	26	13	0.000211377
R03443	0.000211362	2	1	0.000211362
R01602	0.0023194	21	11	0.000210855
R01624	0.00568664	51	27	0.000210616
R02296	0.00231462	22	11	0.00021042
R02137	0.00231462	22	11	0.00021042
R00377	0.00105169	10	5	0.000210338
R03458	0.000210335	2	1	0.000210335
R02096	0.00252088	24	12	0.000210073
R00962	0.00252088	24	12	0.000210073
R00513	0.00252088	24	12	0.000210073
R02371	0.00252088	24	12	0.000210073
R02372	0.00252088	24	12	0.000210073
R02091	0.00252088	24	12	0.000210073
R01548	0.00252088	24	12	0.000210073
R00516	0.00252088	24	12	0.000210073
R00517	0.00252088	24	12	0.000210073
R01213	0.00693194	40	33	0.000210059
R01086	0.00188966	19	9	0.000209962
R02245	0.000629739	6	3	0.000209913
R02739	0.00293448	26	14	0.000209605
R01137	0.00104496	10	5	0.000208991
R01138	0.00104496	10	5	0.000208991
R00768	0.00208922	16	10	0.000208922
R01073	0.00146197	14	7	0.000208854
R00965	0.00291715	26	14	0.000208368
R02022	0.00145753	14	7	0.000208219
R00512	0.00249732	24	12	0.00020811
R03920	0.00249701	24	12	0.000208084
R02082	0.000622831	6	3	0.00020761
R02081	0.000622831	6	3	0.00020761
R09084	0.00249106	24	12	0.000207588
R04779	0.00249106	24	12	0.000207588
R04780	0.00249106	24	12	0.000207588
R00967	0.00290376	26	14	0.000207412
R00964	0.00290376	26	14	0.000207412
R00968	0.00290376	26	14	0.000207412
R02332	0.00290376	26	14	0.000207412
R01880	0.00290376	26	14	0.000207412
R02097	0.00290376	26	14	0.000207412
R00970	0.00290376	26	14	0.000207412
R02327	0.00290376	26	14	0.000207412
R01549	0.00290376	26	14	0.000207412
R04378	0.000828119	7	4	0.00020703
R02292	0.0010334	10	5	0.000206679
R02187	0.00204937	18	10	0.000204937
R01600	0.00204937	18	10	0.000204937
R09086	0.00204937	18	10	0.000204937
R02017	0.00163264	15	8	0.00020408
R01967	0.000611016	6	3	0.000203672
R01968	0.000611016	6	3	0.000203672
R01829	0.000814618	8	4	0.000203654
R01786	0.00203651	19	10	0.000203651
R01788	0.00203651	19	10	0.000203651
R02189	0.00203651	19	10	0.000203651
R09085	0.00203651	19	10	0.000203651
R01737	0.000203399	2	1	0.000203399
R00158	0.00304938	29	15	0.000203292
R00375	0.00121888	12	6	0.000203147
R04748	0.000203057	2	1	0.000203057
R00127	0.00162285	14	8	0.000202857
R00570	0.00141965	14	7	0.000202807
R01776	0.000606158	6	3	0.000202053
R05053	0.000807682	7	4	0.000201921
R05052	0.000807682	7	4	0.000201921
R03321	0.00343153	32	17	0.000201854
R07601	0.00262313	14	13	0.00020178
R04745	0.000201582	2	1	0.000201582
R04743	0.000201582	2	1	0.000201582
R04741	0.000201582	2	1	0.000201582
R04737	0.000201582	2	1	0.000201582
R04739	0.000201582	2	1	0.000201582
R02018	0.000806189	7	4	0.000201547
R00802	0.00160409	18	8	0.000200511
R01513	0.000598207	6	3	0.000199402
R01773	0.000993527	10	5	0.000198705
R01775	0.000993527	10	5	0.000198705
R03245	0.000396332	4	2	0.000198166
R00156	0.000985295	11	5	0.000197059
R00966	0.00275881	25	14	0.000197058
R01799	0.00118232	12	6	0.000197054
R01230	0.000984588	11	5	0.000196918
R01231	0.000984588	11	5	0.000196918
R01078	0.00019678	3	1	0.00019678
R00124	0.00137711	14	7	0.00019673
R04037	0.000393213	4	2	0.000196607
R01827	0.00412197	43	21	0.000196284
R02090	0.000980761	10	5	0.000196152
R04560	0.00352795	35	18	0.000195997
R00376	0.00117472	12	6	0.000195786
R01049	0.00176051	17	9	0.000195613
R02014	0.00117232	13	6	0.000195387
R00936	0.00312422	31	16	0.000195263
R00939	0.00312422	31	16	0.000195263
R00573	0.00116998	12	6	0.000194996
R00571	0.00116998	12	6	0.000194996
R02703	0.00214049	21	11	0.00019459
R01830	0.00427765	45	22	0.000194438
R03192	0.000582568	6	3	0.000194189
R03191	0.000582568	6	3	0.000194189
R01514	0.000771136	9	4	0.000192784
R04097	0.00154159	19	8	0.000192699
R01072	0.0015364	13	8	0.00019205
R02750	0.000383808	4	2	0.000191904
R02749	0.000383808	4	2	0.000191904
R00440	0.00191649	20	10	0.000191649
R01969	0.000766142	8	4	0.000191536
R00602	0.000765985	8	4	0.000191496
R00608	0.000765985	8	4	0.000191496
R00605	0.000765985	8	4	0.000191496
R01146	0.000765985	8	4	0.000191496
R00867	0.00304943	29	16	0.00019059
R04457	0.000380898	3	2	0.000190449
R02568	0.00228465	24	12	0.000190387
R00437	0.00228455	23	12	0.00019038
R00442	0.00209331	22	11	0.000190301
R03509	0.000379927	4	2	0.000189963
R07603	0.00284484	16	15	0.000189656
R02649	0.000379157	4	2	0.000189578
R00940	0.0026492	27	14	0.000189229
R00937	0.0026492	27	14	0.000189229
R04325	0.00283831	30	15	0.000189221
R01512	0.000944063	10	5	0.000188813
R01069	0.00339748	37	18	0.000188749
R00438	0.00169657	19	9	0.000188508
R01826	0.00244975	26	13	0.000188443
R03236	0.000942021	9	5	0.000188404
R03237	0.000942021	9	5	0.000188404
R03238	0.000942021	9	5	0.000188404
R03239	0.000942021	9	5	0.000188404
R03459	0.00037674	4	2	0.00018837
R01771	0.000752936	8	4	0.000188234
R08165	0.000564188	6	3	0.000188063
R00710	0.00243743	24	13	0.000187494
R00711	0.00243743	24	13	0.000187494
R01857	0.00093701	10	5	0.000187402
R01858	0.00093701	10	5	0.000187402
R01518	0.000933002	9	5	0.0001866
R02120	0.000186568	5	1	0.000186568
R00811	0.000186568	2	1	0.000186568
R00801	0.000186568	7	1	0.000186568
R00943	0.00279456	30	15	0.000186304
R00104	0.000745097	10	4	0.000186274
R00112	0.000745097	10	4	0.000186274
R01752	0.000372213	5	2	0.000186106
R00014	0.0057685	55	31	0.000186081
R01257	0.0020462	22	11	0.000186018
R00443	0.00185825	20	10	0.000185825
R03460	0.000370912	4	2	0.000185456
R02239	0.00203884	19	11	0.000185349
R02240	0.00203884	19	11	0.000185349
R04125	0.00296097	39	16	0.000185061
R00942	0.00222066	23	12	0.000185055
R00435	0.00185031	21	10	0.000185031
R00621	0.00351167	20	19	0.000184825
R01225	0.00276294	29	15	0.000184196
R01070	0.00331544	37	18	0.000184191
R02473	0.00128848	13	7	0.000184069
R02474	0.00128848	13	7	0.000184069
R02147	0.000368116	4	2	0.000184058
R01625	0.00147209	9	8	0.000184011
R01655	0.00110303	14	6	0.000183839
R00257	0.000913809	10	5	0.000182762
R02687	0.00164428	16	9	0.000182697
R02250	0.00164428	16	9	0.000182697
R01325	0.000911703	10	5	0.000182341
R01068	0.00273233	31	15	0.000182156
R00086	0.000728574	9	4	0.000182144
R05338	0.00181486	21	10	0.000181486
R01066	0.00199622	23	11	0.000181475
R00658	0.00181263	19	10	0.000181263
R01061	0.00180345	21	10	0.000180345
R01063	0.00180345	21	10	0.000180345
R04326	0.00270227	30	15	0.000180151
R06867	0.00161513	15	9	0.000179459
R02689	0.00161513	15	9	0.000179459
R02251	0.00161513	15	9	0.000179459
R00341	0.00250243	28	14	0.000178745
R00431	0.00250243	28	14	0.000178745
R00726	0.00250243	28	14	0.000178745
R00345	0.00250243	28	14	0.000178745
R01015	0.0024913	29	14	0.00017795
R01229	0.000889556	11	5	0.000177911
R01011	0.00142303	16	8	0.000177879
R00228	0.00550478	60	31	0.000177573
R02291	0.000709209	8	4	0.000177302
R03037	0.000354466	4	2	0.000177233
R07390	0.000530691	7	3	0.000176897
R02030	0.000530691	7	3	0.000176897
R00439	0.0019439	22	11	0.000176718
R00316	0.00158994	16	9	0.00017666
R02019	0.00123064	14	7	0.000175806
R00320	0.00175516	18	10	0.000175516
R00315	0.00175516	18	10	0.000175516
R00441	0.0019304	23	11	0.000175491
R01122	0.000350913	4	2	0.000175456
R00137	0.000701569	8	4	0.000175392
R04386	0.00507149	55	29	0.000174879
R01978	0.00506887	56	29	0.000174789
R02736	0.00156876	14	9	0.000174307
R01218	0.0012176	15	7	0.000173942
R01220	0.0012176	15	7	0.000173942
R00200	0.00538064	64	31	0.000173569
R02020	0.00121069	15	7	0.000172955
R00238	0.00465897	52	27	0.000172554
R03182	0.000344844	4	2	0.000172422
R00230	0.00482419	54	28	0.000172293
R01641	0.00258292	30	15	0.000172195
R02569	0.0053246	56	31	0.000171761
R04747	0.00480796	55	28	0.000171713
R03778	0.00480796	55	28	0.000171713
R03858	0.00480796	55	28	0.000171713
R03991	0.00480796	55	28	0.000171713
R04742	0.00480796	55	28	0.000171713
R00362	0.00582806	66	34	0.000171414
R00351	0.00582806	66	34	0.000171414
R00352	0.00582806	66	34	0.000171414
R00236	0.00445634	50	26	0.000171398
R00742	0.00444445	50	26	0.00017094
R03232	0.00136718	13	8	0.000170898
R00866	0.00136718	13	8	0.000170898
R07456	0.00273367	18	16	0.000170855
R00235	0.00544228	60	32	0.000170071
R00229	0.00544228	60	32	0.000170071
R01324	0.0011871	14	7	0.000169585
R03905	0.000169571	2	1	0.000169571
R00131	0.000678081	13	4	0.00016952
R05069	0.000337951	4	2	0.000168975
R01135	0.00202595	17	12	0.000168829
R01354	0.000337342	4	2	0.000168671
R01353	0.000337342	4	2	0.000168671
R01529	0.00118059	15	7	0.000168656
R07281	0.000841283	12	5	0.000168257
R00332	0.00117492	15	7	0.000167845
R00425	0.000837633	11	5	0.000167527
R00212	0.00719899	86	43	0.000167418
R01177	0.00485479	56	29	0.000167406
R00214	0.00334761	42	20	0.00016738
R00217	0.00435185	54	26	0.000167379
R00344	0.00435185	54	26	0.000167379
R01801	0.0005014	6	3	0.000167133
R00207	0.00350933	44	21	0.000167111
R00199	0.00400376	50	24	0.000166823
R02320	0.00400376	50	24	0.000166823
R01134	0.000667252	9	4	0.000166813
R02300	0.000666495	4	4	0.000166624
R01466	0.000498643	7	3	0.000166214
R01526	0.000826369	11	5	0.000165274
R00430	0.00115598	15	7	0.00016514
R00330	0.00115598	15	7	0.00016514
R01196	0.00677048	82	41	0.000165134
R00209	0.00677048	82	41	0.000165134
R05145	0.000163995	4	1	0.000163995
R01056	0.00163362	20	10	0.000163362
R01057	0.000815713	9	5	0.000163143
R01051	0.000815713	9	5	0.000163143
R01121	0.000815388	10	5	0.000163078
R01975	0.000648	7	4	0.000162
R01976	0.000648	7	4	0.000162
R01447	0.00289796	38	18	0.000160998
R00703	0.00289796	38	18	0.000160998
R00196	0.00289796	38	18	0.000160998
R03243	0.000160942	2	1	0.000160942
R01900	0.000642977	8	4	0.000160744
R00006	0.0030502	21	19	0.000160537
R00226	0.0030502	22	19	0.000160537
R01658	0.00079889	10	5	0.000159778
R01123	0.00079889	10	5	0.000159778
R03815	0.000159648	2	1	0.000159648
R00429	0.000796183	5	5	0.000159237
R04673	0.00111391	14	7	0.000159129
R00907	0.000792699	9	5	0.00015854
R00908	0.000792699	9	5	0.00015854
R01717	0.000949712	13	6	0.000158285
R00986	0.000790939	11	5	0.000158188
R00985	0.000790939	11	5	0.000158188
R01748	0.000315844	4	2	0.000157922
R01528	0.00126147	15	8	0.000157684
R00704	0.00298145	39	19	0.000156919
R04558	0.000313616	8	2	0.000156808
R00669	0.000783593	10	5	0.000156719
R02282	0.000783593	10	5	0.000156719
R00945	0.00407135	54	26	0.00015659
R00549	0.000311741	6	2	0.000155871
R00927	0.000467208	30	3	0.000155736
R00667	0.000932511	12	6	0.000155419
R00177	0.000620556	9	4	0.000155139
R00396	0.00310177	43	20	0.000155088
R00875	0.000930368	9	6	0.000155061
R01714	0.000773519	11	5	0.000154704
R01148	0.0030778	43	20	0.00015389
R00575	0.000918906	15	6	0.000153151
R02027	0.000304834	9	2	0.000152417
R00848	0.00198048	25	13	0.000152345
R00844	0.00198048	25	13	0.000152345
R00842	0.00198048	25	13	0.000152345
R00220	0.00335099	50	22	0.000152318
R00660	0.000759468	11	5	0.000151894
R02488	0.000604703	7	4	0.000151176
R00519	0.000755139	8	5	0.000151028
R03659	0.00075512	6	5	0.000151024
R00782	0.00315917	48	21	0.000150437
R00416	0.000594817	9	4	0.000148704
R03663	0.000444605	3	3	0.000148202
R04385	0.000444535	4	3	0.000148178
R01715	0.00103492	15	7	0.000147846
R00551	0.00132984	20	9	0.00014776
R01582	0.000731344	10	5	0.000146269
R01373	0.00116628	16	8	0.000145785
R04869	0.000291555	4	2	0.000145777
R04640	0.000290835	4	2	0.000145418
R05068	0.000290354	4	2	0.000145177
R01716	0.000725463	6	5	0.000145093
R03508	0.000434509	6	3	0.000144836
R00552	0.000719982	12	5	0.000143996
R00557	0.000719982	12	5	0.000143996
R03646	0.000575664	4	4	0.000143916
R00558	0.000575664	5	4	0.000143916
R02003	0.000859866	13	6	0.000143311
R02061	0.000859866	13	6	0.000143311
R00734	0.000567861	9	4	0.000141965
R00729	0.000567861	9	4	0.000141965
R09254	0.000567861	9	4	0.000141965
R01398	0.00169927	23	12	0.000141606
R04230	0.000984754	10	7	0.000140679
R04231	0.000984754	10	7	0.000140679
R00851	0.00112503	15	8	0.000140629
R01730	0.000837736	12	6	0.000139623
R01728	0.000837736	12	6	0.000139623
R00671	0.00124633	18	9	0.000138481
R02288	0.000414351	7	3	0.000138117
R00420	0.000409229	8	3	0.00013641
R00299	0.000407528	4	3	0.000135843
R00921	0.000539675	8	4	0.000134919
R00926	0.000539675	8	4	0.000134919
R00709	0.00121418	19	9	0.000134909
R00267	0.00121418	19	9	0.000134909
R00856	0.00107575	8	8	0.000134468
R01074	0.000133852	2	1	0.000133852
R01940	0.000133696	3	1	0.000133696
R00259	0.00226275	33	17	0.000133103
R06447	0.000399	8	3	0.000133
R00189	0.00186053	22	14	0.000132895
R04573	0.000397996	5	3	0.000132665
R02918	0.000397969	3	3	0.000132656
R03651	0.0022466	33	17	0.000132153
R00245	0.00223518	33	17	0.000131481
R00708	0.00248974	37	19	0.000131039
R00707	0.00248974	37	19	0.000131039
R00847	0.000916798	13	7	0.000130971
R00841	0.000916798	13	7	0.000130971
R05578	0.00222181	18	17	0.000130695
R01150	0.000260948	7	2	0.000130474
R03457	0.00026052	4	2	0.00013026
R05629	0.000390521	17	3	0.000130174
R03425	0.00130162	20	10	0.000130162
R00260	0.00208213	32	16	0.000130133
R00688	0.000778107	12	6	0.000129684
R00689	0.000778107	12	6	0.000129684
R00694	0.000778107	12	6	0.000129684
R00692	0.000778107	12	6	0.000129684
R02285	0.00219334	33	17	0.00012902
R02287	0.00219334	33	17	0.00012902
R02914	0.000257465	5	2	0.000128733
R00751	0.00128493	20	10	0.000128493
R01253	0.000770255	12	6	0.000128376
R01248	0.000770255	12	6	0.000128376
R01251	0.000770255	12	6	0.000128376
R09247	0.000385015	7	3	0.000128338
R03654	0.00113806	9	9	0.000126451
R01197	0.00100753	12	8	0.000125942
R00489	0.00125767	22	10	0.000125767
R00355	0.00238181	38	19	0.000125358
R00248	0.00238181	38	19	0.000125358
R02722	0.000874679	19	7	0.000124954
R00093	0.0024927	39	20	0.000124635
R00114	0.0024927	39	20	0.000124635
R07652	0.0004959	5	4	0.000123975
R00371	0.000988907	15	8	0.000123613
R06171	0.000988907	15	8	0.000123613
R03661	0.000615163	5	5	0.000123033
R03660	0.000611023	5	5	0.000122205
R00150	0.0014662	23	12	0.000122183
R00674	0.00024397	5	2	0.000121985
R02821	0.000852575	13	7	0.000121796
R04405	0.000852575	13	7	0.000121796
R00946	0.000852575	13	7	0.000121796
R00650	0.000852575	13	7	0.000121796
R02340	0.000362552	6	3	0.000120851
R00256	0.00277905	45	23	0.000120828
R00253	0.00277905	45	23	0.000120828
R00588	0.00132834	25	11	0.000120758
R00069	0.000240289	2	2	0.000120144
R03038	0.000360122	3	3	0.000120041
R00401	0.000479385	10	4	0.000119846
R03317	0.00011979	1	1	0.00011979
R00996	0.000712143	11	6	0.00011869
R00243	0.0029569	48	25	0.000118276
R05627	0.000118051	3	1	0.000118051
R03662	0.000583537	5	5	0.000116707
R00590	0.000583537	5	5	0.000116707
R09099	0.000583537	5	5	0.000116707
R08218	0.000583537	5	5	0.000116707
R00161	0.000116466	4	1	0.000116466
R01286	0.000691787	10	6	0.000115298
R01163	0.000338707	8	3	0.000112902
R01158	0.000338707	8	3	0.000112902
R01221	0.0010102	17	9	0.000112245
R01954	0.00100754	21	9	0.000111949
R02718	0.000334379	3	3	0.00011146
R01397	0.00122114	15	11	0.000111013
R05032	0.000550659	5	5	0.000110132
R00897	0.000769135	26	7	0.000109876
R00859	0.000329467	6	3	0.000109822
R00858	0.000329467	6	3	0.000109822
R00861	0.000329467	6	3	0.000109822
R06987	0.000761681	12	7	0.000108812
R03599	0.000325734	7	3	0.000108578
R00414	0.000433687	8	4	0.000108422
R00994	0.00010819	4	1	0.00010819
R03240	0.00010819	5	1	0.00010819
R01933	0.000107041	5	1	0.000107041
R00899	0.00138058	28	13	0.000106199
R01168	0.00116633	22	11	0.00010603
R00586	0.000635554	17	6	0.000105926
R03664	0.000210372	2	2	0.000105186
R05630	0.000209857	15	2	0.000104928
R02487	0.000419478	5	4	0.00010487
R05579	0.000419478	5	4	0.00010487
R03655	0.000313646	3	3	0.000104549
R01159	0.000313646	3	3	0.000104549
R00480	0.000617319	15	6	0.000102886
R04859	0.000398638	13	4	9.96596e-05
R05070	0.000396671	9	4	9.91679e-05
R02571	0.000392824	8	4	9.8206e-05
R03012	0.000194451	4	2	9.72255e-05
R07460	0.000387176	5	4	9.67941e-05
R03650	0.000387176	4	4	9.67941e-05
R04617	9.45818e-05	2	1	9.45818e-05
R00485	0.000470832	21	5	9.41663e-05
R00494	0.000182334	21	2	9.11671e-05
R00578	0.000453056	14	5	9.06112e-05
R00483	0.000453056	14	5	9.06112e-05
R05705	0.000178534	2	2	8.9267e-05
R05706	0.000178534	2	2	8.9267e-05
R02196	0.000266355	8	3	8.8785e-05
R02199	0.000266355	8	3	8.8785e-05
R02197	0.000266355	8	3	8.8785e-05
R05577	0.000524914	6	6	8.74857e-05
R00451	8.73403e-05	3	1	8.73403e-05
R00462	8.73403e-05	3	1	8.73403e-05
R02059	0.000249008	7	3	8.30026e-05
R03601	0.000327817	12	4	8.19543e-05
R03656	0.000244201	3	3	8.14004e-05
R03658	0.00015353	2	2	7.67649e-05
R05662	7.39309e-05	2	1	7.39309e-05
R03648	0.00021895	4	3	7.29835e-05
R02565	7.25196e-05	1	1	7.25196e-05
R02566	7.25196e-05	1	1	7.25196e-05
R01090	7.00754e-05	4	1	7.00754e-05
R01088	7.00754e-05	4	1	7.00754e-05
R06927	6.8199e-05	1	1	6.8199e-05
R01185	6.8199e-05	3	1	6.8199e-05
R04939	6.8199e-05	1	1	6.8199e-05
R01736	6.8199e-05	2	1	6.8199e-05
R03256	6.8199e-05	2	1	6.8199e-05
R03898	6.8199e-05	2	1	6.8199e-05
R01291	6.8199e-05	6	1	6.8199e-05
R06917	6.8199e-05	1	1	6.8199e-05
R05133	6.8199e-05	7	1	6.8199e-05
R00837	6.8199e-05	2	1	6.8199e-05
R06906	6.8199e-05	1	1	6.8199e-05
R05258	6.8199e-05	1	1	6.8199e-05
R05657	6.8199e-05	1	1	6.8199e-05
R05134	6.8199e-05	7	1	6.8199e-05
R03657	0.000119	2	2	5.94999e-05
R02484	5.92098e-05	2	1	5.92098e-05
R02099	5.92098e-05	5	1	5.92098e-05
R06884	5.92098e-05	1	1	5.92098e-05
R06885	5.92098e-05	1	1	5.92098e-05
R01262	5.83777e-05	3	1	5.83777e-05
R00274	5.83777e-05	1	1	5.83777e-05
R01648	0.000115247	2	2	5.76235e-05
R01025	5.2468e-05	3	1	5.2468e-05
R04951	5.12782e-05	9	1	5.12782e-05
R00787	9.72687e-05	2	2	4.86344e-05
R00789	9.72687e-05	2	2	4.86344e-05
R08555	0.000144317	4	3	4.81056e-05
R01312	2.11509e-05	7	0
R07833	2.11509e-05	2	0
R04393	2.11509e-05	1	0
R04394	2.11509e-05	1	0
R01000	2.11509e-05	3	0
R02704	2.11509e-05	1	0
R00194	2.11509e-05	1	0
R01811	2.11509e-05	1	0
R05586	2.11509e-05	4	0
R01030	2.11509e-05	8	0
R03024	2.11509e-05	1	0
R03896	2.11509e-05	1	0
R01986	2.11509e-05	1	0
R02780	2.11509e-05	1	0
R01172	2.11509e-05	1	0
R00829	2.11509e-05	28	0
R02087	2.11509e-05	2	0
R00264	2.11509e-05	9	0
R06916	2.11509e-05	1	0
R00135	2.11509e-05	5	0
R02549	2.11509e-05	1	0
R04391	2.11509e-05	3	0
R05132	2.11509e-05	1	0
R03332	2.11509e-05	1	0
R02052	2.11509e-05	7	0
R00028	2.11509e-05	6	0
R02485	2.11509e-05	2	0
R01285	2.11509e-05	12	0
R00904	2.11509e-05	5	0
R06908	2.11509e-05	4	0
R06905	2.11509e-05	1	0
R05199	2.11509e-05	2	0
R02530	2.11509e-05	1	0
R00691	2.11509e-05	5	0
R02971	2.11509e-05	2	0
R06883	2.11509e-05	2	0
R01395	2.11509e-05	4	0
R05655	2.11509e-05	1	0
R06926	2.11509e-05	1	0
R01470	2.11509e-05	7	0
R00872	2.11509e-05	4	0
R08559	2.11509e-05	1	0
R04771	2.11509e-05	1	0
R01054	2.11509e-05	5	0
R05506	2.11509e-05	24	0
R00025	2.11509e-05	2	0
R05051	2.11509e-05	4	0
R03916	2.11509e-05	17	0
R01106	2.11509e-05	2	0
Summ	1	10320	5160
